# Supplementary material for: Effect of Technological Factors on the Extraction of Polymeric Condensed Tannins from Acacia Species
Source: Polymers (Basel). 2024 May 30;16(11):1550. doi: 10.3390/polym16111550 (PMC11174908; doi:10.3390/polym16111550)
Supplement: Supplementary file 1 [file polymers-16-01550-s001.zip]

Archive with 1 entries (1 files):
- polymers-3020175-supplementary.pdf
